# Supplementary material for: Single Nucleotide Polymorphisms as Biomarkers of Response to Neoadjuvant Chemoradiotherapy in Rectal Cancer: A Systematic Review
Source: Cancers (Basel). 2025 Dec 15;17(24):3995. doi: 10.3390/cancers17243995 (PMC12730669; doi:10.3390/cancers17243995)
Supplement: Supplementary file 1 [file cancers-17-03995-s001.zip]

Archive with 1 entries (1 files):
- cancers-4010303-supplementary.docx
